# Supplementary material for: An integrative review of research evaluating organisational culture in residential aged care facilities
Source: BMC Health Serv Res. 2023 Aug 14;23:857. doi: 10.1186/s12913-023-09857-y (PMC10424376; doi:10.1186/s12913-023-09857-y)
Supplement: Supplementary file 1 — Supplementary Material 1: Medline search [file 12913_2023_9857_MOESM1_ESM.xlsx]

## Sheet: Sheet1
Additional File 1. Medline search
1. Organizational culture/
2. ((safety or organi#ational or work or workplace) adj2 culture*).ti,ab.
3. ((organi#ational or safety) adj2 climate*).ti,ab.
4. or/1-3
5. exp Nursing Homes/ or Homes for the Aged/
6. ((aged or residential or long-term or long term or extended) adj3 care).ti,ab.
7. ((residential or nursing) adj2 facilit*).ti,ab.
8. ((senior* or continuing care or disabled or old age or geriatric* or elder care* or long term care) adj2 (lodge* or facilit* or home* or residence* or centre* or center*)).mp.
9. (home* for the aged or old age home or nursing home* or assisted living facilit*).ti,ab.
10. or/5-9
11. and/4,10
12. limit 11 to english language
