# Supplementary material for: An integrative review of research evaluating organisational culture in residential aged care facilities
Source: BMC Health Serv Res. 2023 Aug 14;23:857. doi: 10.1186/s12913-023-09857-y (PMC10424376; doi:10.1186/s12913-023-09857-y)
Supplement: Supplementary file 2 — Supplementary Material 2: Data extraction [file 12913_2023_9857_MOESM2_ESM.xlsx]

## Sheet: Supplementary File 2
Reference details	Year	Country of study	Facet(s) of culture considered	Description of culture?	Design, methods	Tool for assessment of culture?	Number of facilities involved	Number of participants	Types of participants	Resident or family perspective included?	Study type	Summary of results	1. Theoretical or conceptual underpinning for the research	2. Statement of research aim/s	3. Clear description of research setting and target population	4. The study design is appropriate to address the stated research aim/s	5. Appropriate sampling to address the research aim/s	6. Rationale for choice of data collection tool/s	7. The format and content of the data collection tool is appropriate to address the stated research aim/s	8. Description of data collection procedure	9. Recruitment data provided	10. Justification for analytic method selected	11. The method of analysis was appropriate to answer the research aim/s	12. Evidence that the research stakeholders have been considered in research design or conduct	13. Strengths and limitations critically discussed	Total QuADS
Abusalem, Said and Polivka, Barbara and Coty, Mary-Beth and Crawford, Timothy N. and Furman, Christian D. and Alaradi, Maryam The Relationship Between Culture of Safety and Rate of Adverse Events in Long-Term Care Facilities 2021 Journal of Patient Safety 17 4 299-304	2021	USA	Safety culture	Definition explicit or alluded to, no theory	Quantitative, survey	Nursing Home Survey on Patient Safety Culture	5	252	Licensed nurses, nursing assistants, administrators/managers, administrative support, and rehabilitation staff.	No	The effect of culture on clinical outcomes	With the increase in the culture of safety scores, the risk of falls, long stay UTIs, and short stay ulcers decreased. Higher rate of falls was associated with a lower level of team work, lower degree of handoffs, and lower levels of organisational learning.	1	2	2	3	2	2	3	2	2	2	3	0	1	25
Al Omari, H. and Kramer, K. and Hronek, C. and Rempusheski, V. F. The Wheat Valley assisted living culture: rituals and rules 2005 Journal of Gerontological Nursing 31 1 42614	2005	USA	Organisational culture	Definition explicit or alluded to, no theory	Qualitative, interviews or focus groups, observations	none	1	Unclear - at least 10 (6 staff and 4 residents)	CNAs, nurse director, housekeeper, life enrichment coordinator, business manager, and four residents ("cognitively intact").	Included residents' perspective.	Description of culture	Formal rules included federal and state regulation, facility policies, agreements, mealtimes etc provided "the initial framework for residents to arrange their 'new' lives and to accomodate". Informal rules were resident-defined modifications of formal rules that were accepted and accomodated by staff. In terms of norms, staff as family included the following categories: 1. happy residents equal …	1	2	2	3	2	2	3	2	1	1	3	0	1	23
Anderson, Ruth A. and Corazzini, Kirsten N. and McDaniel, Reuben R., Jr. Complexity Science and the Dynamics of Climate and Communication: Reducing Nursing Home Turnover Jun The Gerontologist 44 3 378-388	2004	USA	Administrative climate	Definition and theory explicit or alluded to	Quantitative, survey	unclear - potentially author developed	164	3449	Registered Nurses, licensed vocational nurses, certified nurse assistants, director of nursings	No	The effect of culture on organisation-level processes and issues	Climate and communication both affected turnover, but lower turnover was dependent on the interaction between climate and communication. In nursing homes with reward-based administrative climates, higher levels of communication openness and accuracy explained lower turnover of licensed vocational nurses and certified nurse assistants, relative to nursing homes with an ambiguous climate.	1	3	2	2	2	3	2	1	2	3	3	0	2	26
André, B. and Heldal, F. and Sjøvold, E. and Haugan, G. Will an Implementation of "Joy of Life in Nursing Homes" Have Positive Effect for the Work Culture? A Comparison Between Two Norwegian Municipalities 2021 Frontiers in Psychology 11	2021	Norway	Organisational culture	Definition explicit or alluded to, no theory	Quantitative, survey	Systematizing Person–Group Relations Instrument (SPGR)	43	558 (time 1); 515 (time 2)	Healthcare personnel (managers, nurses, assistant nurses).	No	Intervention to improve culture	The Joy of Life Nursing Home (JoLNH) strategy is a resource-oriented health-promoting approach focusing on older persons' resources, well-being, meaning-in-life, and quality of life. Nursing homes undergoing the intervention experienced significant increases in Systematizing Person-Group Relations Instrument (SPGR), which represented more positive orientations to a better work culture. Dimensions…	1	2	2	2	1	1	2	1	1	1	2	0	3	19
Arnetz, Judith E. and Zhdanova, Ludmila S. and Elsouhag, Dalia and Lichtenberg, Peter and Luborsky, Mark R. and Arnetz, Bengt B. Organizational Climate Determinants of Resident Safety Culture in Nursing Homes 2011 Gerontologist 51 6 739-749	2011	USA	Safety culture and organisational climate	Definition explicit or alluded to, no theory	Quantitative, survey	Nursing Home Survey on Patient Safety Culture	4	312	Nursing assistant/aide, support staff, administrator/manager, direct care staff, licensed nurse, administrative support staff.	No	Association undefined between culture and management of safety/safety events	Four out of the nine measured dimensions of organisational climate (efficiency, work climate, goal clarity and work stress) were found to be significant predictors of safety culture.	1	2	2	2	1	3	3	3	3	2	3	0	3	28
Backhaus, Ramona and Rossum, Erik van and Verbeek, Hilde and Halfens, Ruud J. G. and Tan, Frans E. S. and Capezuti, Elizabeth and Hamers, Jan P. H. Work environment characteristics associated with quality of care in Dutch nursing homes: A cross-sectional study 2017 International Journal of Nursing Studies 66 15-22	2017	Netherlands	Team climate	No theory or definition provided	Quantitative, survey	Competing Values Framework (CVF), Team Climate Inventory	21	274	Ward managers, registered nurses, certified nurse assistants.	No	The effect of culture on ratings of care quality, person-centred care, and resident wellbeing	Better team climate was significantly related to better staff perceptions for overall quality of care, whereas there was more variability for scores across dimensions of the CVF--the only significant association was for psychogeriatric wards, where lower scores on market culture were associated with a higher grade of overall quality of care. Adhocracy culture and hierarchy culture were not signif…	0	2	3	3	2	3	3	2	3	3	3	0	2	29
Backman, A. and Sjogren, K. and Lindkvist, M. and Lovheim, H. and Edvardsson, D. Towards person-centredness in aged care - exploring the impact of leadership 2016 Journal of Nursing Management 24 6 766-74	2016	Sweden	Psychosocial climate	No definition, but theory explicit or alluded to	Quantitative, survey	Person-centred climate tool	188	3661	Enrolled nurses, registered nurses, nurse's assistants, or other.	No	Factors affecting culture including: ratings of care quality, person-centred care, and resident wellbeing; organisation-level processes and issues	The level of person-centredness of care moderated the impact of leadership behaviours on the psychosocial climate; impact of leadership behaviours on the psychosocial climate seemed to depend on the level of person-centredness of care, indicating that leadership behaviours are of utmost importance for the psychosocial climate for staff and residents, when the levels of person-centredness of care …	1	2	3	2	3	3	3	1	2	2	3	0	2	27
Banaszak-Holl, J. and Castle, N. G. and Lin, M. K. and Shrivastwa, N. and Spreitzer, G. The role of organizational culture in retaining nursing workforce 2015 Gerontologist 55 3 462-471	2013	USA	Organisational culture	Definition explicit or alluded to, no theory	Quantitative, survey	Competing Values Framework (CVF)	1056	817	Registered Nurse (RN), Licensed Practice Nurse (LPN), and nursing aide (NA) staff.	No	The effect of culture on organisation-level processes and issues	The effect of culture differed among the professions studied. Hierarchical culture was not associated with turnover in RNs, but in LPNs. Facilities emphasizing hierarchical internal processes had lower RN turnover. Group and developmental values focusing on staff and innovation only lowered LPN turnover.	3	2	2	3	1	2	3	3	2	2	3	0	3	29
Banaszak-Holl, J. and Reichert, H. and Todd Greene, M. and Mody, L. and Wald, H. L. and Crnich, C. and McNamara, S. E. and Meddings, J. Do Safety Culture Scores in Nursing Homes Depend on Job Role and Ownership? Results from a National Survey 2017 Journal of the American Geriatrics Society 65 10 2244-2250	2017	USA	Safety culture	No theory or definition provided	Quantitative, survey	Nursing Home Survey on Patient Safety Culture	170	14177	All staff including - Administrator, manager, physician, licensed nurse, certified nurse assistant, support.	No	Factors affecting culture including: staff characteristics; Organisation-level factors	Clinical and CNA's rate safety culture significantly worse than administrators; nonprofit ownership was associated with significantly poor SC on some dimensions	1	3	2	2	1	3	3	1	3	2	3	0	2	26
Barsade, Sigal G. and O'Neill, Olivia A. What's love got to do with it? A longitudinal study of the culture of companionate love and employee and client outcomes in a long-term care setting 2014 Administrative Science Quarterly 59 4 551-598	2014	USA	Culture of companionate love	Definition and theory explicit or alluded to	Quantitative, survey	author developed - Culture of Companionate Love Scale	1	335 - 185 employees, 108 residents, 42 family member.	Employees (certified nursing assistants, nurses, social workers, physicians, food service workers, and employees in at least eight other jobs on the unit), residents, family members. Participants had to be involved at both time 1 and time 2.	Included residents' perspective.	The effect of culture on clinical outcomes; staff outcomes and feelings about work; ratings of care quality, person-centred care, and resident wellbeing; organisation-level processes and issues	Staff outcomes: employees’ ratings of a culture of companionate love at time 1 did not predict emotional exhaustion at time 2. But employee ratings of culture were significantly negatively related to employee absenteeism and significantly positively associated with better teamwork and greater employee work satisfaction. Patient outcomes: associated with more pleasant mood, satisfaction and QOL. H…	3	1	3	3	2	2	3	3	2	3	3	0	2	30
Biggs, Simon and Carr, Ashley How provider organisations interpret regulation in the context of residential dementia aged care Sep Australasian Journal on Ageing 38 83-89	2019	Australia	Organisational culture	No theory or definition provided	Qualitative, interviews or focus groups, observations	none	8	60	Senior managers from the head offices, facility managers, and personal care workers.	No	The effect of culture on organisation-level processes and issues; adoption of regulation	Three cultural orientations (“above and beyond”, “pushing back”, “engineering out”) identified as impacting take up of regulation e.g., providing a justification for not complying with some requirement as it was not aligned with residents' best interest.	0	2	3	2	0	2	2	1	1	3	3	0	0	19
Bondevik, Gunnar Tschudi, Hofoss, Dag, Husebø ,Bettina Sandgathe and Tveter Deilkås, Ellen Catharina Tveter Patient safety culture in Norwegian nursing homes 2017 BMC Health Services Research 17 44835	2017	Norway	Safety culture	Definition explicit or alluded to, no theory	Quantitative, survey	Safety Attitudes Questionnaire (SAQ)	5	288	Staff working >20% time in the nursing home, including registered nurses and nursing assistants.	No	Factors affecting culture including: staff characteristics	Increasing age and job position among the healthcare providers were associated with significantly increased mean scores for the patient safety factors teamwork climate, safety climate, job satisfaction and working conditions. Not being a Norwegian native speaker was associated with a significantly higher mean score for job satisfaction and a significantly lower mean score for stress recognition. …	0	2	2	2	1	2	3	2	2	0	3	0	2	21
Bonner, A. F. and Castle, N. G. and Men, A. and H and ler, S. M. Certified nursing assistants' perceptions of nursing home patient safety culture: is there a relationship to clinical outcomes? 2009 Journal of the American Medical Directors Association 10 1 44136	2009	USA	Safety culture	Definition explicit or alluded to, no theory	Quantitative, survey	Hospital Survey on Patient Safety Culture	Not provided	1579	Certified Nursing Assistants.	No	The effect of culture on clinical outcomes; clinical care processes	Higher CNA patient safety culture (PSC) scores were associated with increased rate of falls, which could be due to reporting. Facilities with higher total CNA PSC scores were more likely to report moderate restraint use, whereas facilities with lower CNA PSC scores were more likely to report high restraint use. CNA PSC scores were not associated with differences in pressure ulcer rates.	3	2	2	3	2	3	3	2	1	2	3	0	2	28
Bosch, Marije and Halfens, Ruud J. G. and van der Weijden, Trudy and Wensing, Michel and Akkermans, Reinier and Grol, Richard Organizational culture, team climate, and quality management in an important patient safety issue: nosocomial pressure ulcers 2011 Worldviews on Evidence-Based Nursing 8 1 41730	2010	Netherlands	Organisational culture, Team climate	No theory or definition provided	Quantitative, survey	Competing Values Framework (CVF), Team Climate Inventory	67	460	Healthcare professionals.	No	The effect of culture on clinical outcomes; clinical care processes	No associations were found between organisational culture, team climate, or preventive quality management at the ward level and the prevalence of nosocomial pressure ulcers i.e., the different types of organisational cultures and team climate were not associated with preventive quality management at ward level. Instead the quality of pressure ulcer management at institutional level was found to s…	1	2	2	3	1	2	3	1	2	3	3	0	3	26
Briody, E. K. and Briller, S. H. Pursuing a Desired Future: Continuity and Change in a Long-Term-Care Community 2017 Journal of Applied Gerontology 36 10 1197-1227	2017	USA	Organisational culture	Definition and theory explicit or alluded to	Qualitative, interviews or focus groups, observations	none	1	33	Four stakeholder groups of aged care staff, residents, family, volunteers	Included perspectives of residents and family.	Description of culture	sensemaking around culture as the basis for change	3	2	1	2	1	2	3	1	1	3	3	0	1	23
Cable-Williams, B. and Wilson, D. M. Dying and death within the culture of long-term care facilities in Canada 2017 International Journal of Older People Nursing 12 1	2017	Canada	Organisational culture	Definition and theory explicit or alluded to	Qualitative, interviews or focus groups, observations	none	3	50	RN, registered practical nurses, personal support worlers, nurse practitioner, nutritionist, directors of care, residents and their families.	Included perspectives of residents and family.	The effect of culture on clinical care processes	Four LTC cultural influences on awareness of impending death and the transition from usual care to palliative care- 1. mismatched demands of care and available resources, 2. long term care is for living, 3. no one should die alone, 4. no one should die in pain	2	2	2	2	1	1	3	1	1	2	2	0	1	20
Cassie, K. M. and Cassie, W. E. Organizational and individual conditions associated with depressive symptoms among nursing home residents over time 2012 Gerontologist 52 6 812-821	2012	USA	Both organisational climate and culture	No theory or definition provided	Quantitative, survey	Organizational Social Context Scale (Glisson, Landsverk, et al., 2008)	23	1114 employees, 5497 residents	All nursing home employees and residents (provided from administrative data).	No	The effect of culture on ratings of care quality, person-centred care and resident wellbeing	This suggests that highly proficient cultures are more likely to admit residents with more depressive symptoms. Over time, residents in highly proficient cultures experience a decrease in depressive symptoms, whereas those in less proficient cultures experience an increase in depressive symptoms.Depressive symptoms were associated with 2 dimensions of organisational culture (proficiency and resis…	1	3	3	3	1	3	3	2	3	3	3	0	2	30
Castle, N. G. and Sonon, K. E. A culture of patient safety in nursing homes 2006 Quality & Safety in Health Care 15 6 405-8	2006	USA	Safety culture	Definition explicit or alluded to, no theory	Quantitative, survey	Hospital Survey on Patient Safety Culture	Not provided	271	Nursing home administrators.	No	Description of culture	score poorer for safety culture than in hospital	1	2	2	2	2	3	3	1	2	2	3	0	2	25
Castle, Nicholas and Wagner, Laura M. and Perera, Subashan and Ferguson, Jamie C. and H and ler, Steven M. Comparing the safety culture of nursing homes and hospitals Feb Journal of Applied Gerontology 30 1 22-43	2011	USA	Safety culture	Definition explicit or alluded to, no theory	Quantitative, survey	Nursing Home Survey on Patient Safety Culture	40 (nursing homes)	3698	All nursing home staff.	No	Description of culture	Examined differences between safety culture scores between nursing homes (Nursing Home Survey on Patient Safety Culture) and hospital (Hospital Survey on Patient Safety Culture), with mixed findings for a comparison at item-level. Some safety culture items higher in nursing homes, than hospitals, and vice versa.	1	2	3	3	1	1	3	2	2	3	3	0	3	27
Castle, Nicholas G. Nurse Aides' ratings of the resident safety culture in nursing homes Oct International Journal for Quality in Health Care 18 5 370-376	2006	USA	Safety culture	Definition explicit or alluded to, no theory	Quantitative, survey	Hospital Survey on Patient Safety Culture	72	1579	Nursing aides.	No	Description of culture	Scores across all dimensions of the safety culture tool were significantly lower for aged care when compared with hospital benchmarks, indicating a less advanced safety culture.	2	2	2	3	2	3	3	2	3	2	3	0	3	30
Chuang, Y. H. and Abbey, J. The culture of a Taiwanese nursing home 2009 Journal of Clinical Nursing 18 11 1640-1648	2009	Taiwan	Organisational culture	Definition explicit or alluded to, no theory	Qualitative, interviews or focus groups, observations	none	1	Unclear - observations; 37 interviews	Older residents, nurses, nursing assistants, physician’s assistant, orderly and family members.	Included residents' perspective.	Description of culture	insufficient staffing, routinised nature of aged care, task-focused	1	2	3	2	2	1	3	3	1	3	3	0	1	25
Damery, S. and Flanagan, S. and Jones, J. and Jolly, K. The effect of providing staff training and enhanced support to care homes on care processes, safety climate and avoidable harms: Evaluation of a care home quality improvement programme in england 2021 International Journal of Environmental Research and Public Health 18 14	2021	UK	Both safety climate and safety culture	No definition, but theory explicit or alluded to	Mixed method, survey, interviews or focus groups	Safety Attitudes Questionnaire (SAQ)	29	67	Program managers and care home staff.	No	Intervention to improve culture	Results of the quality improvement program (focused on skills training and facilitated support to staff) showed that safety climate scores increased, there were significant reductions in falls , severe pressure ulcers, UTIs and ‘any’ events. Emergency hospital attendances reduced, but admissions increased. Interview participants reported improvements to teamwork, working practices, information sh…	0	2	2	3	2	2	3	2	1	3	3	0	2	25
Desmedt, Melissa and Petrovic, Mirko and Beuckelaere, Petra and V and ijck, Dominique Assessing Resident Safety Culture in Six Nursing Homes in Belgium 2021 Journal of Patient Safety 17 8 e1209-e1215	2010	Belgium	Safety culture	Definition explicit or alluded to, no theory	Quantitative, survey	Nursing Home Survey on Patient Safety Culture	6	161	Staff including nursing assistants, followed by nurses and nursing supervisors.	No	Description of culture	Examined resident safety culture in six nursing homes, and differences in perceptions between professions, with highest scores for feedback and communication about incidents, overall perceptions of resident safety, and supervisor expectations and actions promoting resident safety. The lowest mean score was for staffing. Managers/supervisors had higher scores on all resident safety dimensions, exc…	1	3	2	3	1	1	3	3	2	3	3	0	2	27
Deutschman, M. T. An ethnographic study of nursing home culture to define organizational realities of culture change 2005 Journal of Health and Human Services Administration 28 2 246-281	2005	USA	Organisational culture	Definition and theory explicit or alluded to	Qualitative, interviews or focus groups, observations	none	3	6	Decision-makers in long-term care in Western New York.	No	Description of culture	impact of the current culture on being able to consider culture change/areas for improvement	1	2	1	3	1	1	2	1	1	1	3	0	1	18
Doyle, P. J. and Rubinstein, R. L. Person-centered dementia care and the cultural matrix of othering 2014 Gerontologist 54 6 952-963	2014	USA	Organisational culture	No definition, but theory explicit or alluded to	Qualitative, interviews or focus groups, observations	none	1	25 staff members, 20 residents with dementia	Staff members included nursing aides, registered nurses, licensed practicing nurses, activity assistant, director; residents with dementia.	Included residents' perspective.	The effect of culture on ratings of care quality, person-centred care and resident wellbeing	Looked at the intersecting influences of cultural factors on delivering person-centred care, finding three main characteristics through which the residents were othered and PCC was obstructed (a) dementia as a master status, (b) functional dependence, and (c) aggressiveness. The predominance of othering was a central barrier to integrating PCC into daily interactions. Through the process of other…	2	3	2	3	3	2	3	1	1	3	3	0	1	27
Etherton-Beer, C. and Venturato, L. and Horner, B. Organisational Culture in Residential Aged Care Facilities: A Cross-Sectional Observational Study 2013 PLoS ONE 8 3	2013	Australia	Organisational culture	Definition explicit or alluded to, no theory	Mixed method, survey, observations	Shortell Organisation and Management Survey	21	356	All staff i.e., personal carers, registered nurses, enrolled nurses, allied health and therapy assistant staff, support staff (cleaning, catering, laundry and maintenance), administrative and management, and other staff	Included next-of-kin's perspective.	Description of culture	Several aspects of culture rated positively, though there was variability between facilities in the sample. Teamwork, leadership issues, staffing levels were cited as a challenge both by staff and next-of-kin.	1	1	2	3	3	3	3	3	1	2	3	0	2	27
Filipova, A. A. Relationships Among Ethical Climates, Perceived Organizational Support, and Intent-to-Leave for Licensed Nurses in Skilled Nursing Facilities 2011 Journal of Applied Gerontology 30 1 44-66	2011	USA	Ethical climate	No theory or definition provided	Quantitative, survey	Ethical Climate Questionnaire (Victor and Cullen, 1988)	100	656	All licensed nurses working full time	No	The effect of culture on staff outcomes and feelings about work	Skilled nursing facilities can have various types of ethical climate. Law and code was the most reported and instrumental climate was the least reported ethical climate type. An instrumental climate (self-interested) may have a significant positive influence on intent to leave...An instrumental climate is present in those organisations where people protect their own interests above all else". Whi…	3	3	2	3	2	3	3	1	2	2	3	0	2	29
French, G. Occupational disfranchisement in the dependency culture of a nursing home 2002 Journal of Occupational Science 9 1 28-37	2002	Australia	Organisational culture	No theory or definition provided	Qualitative, observations	none	1	Unclear	Nurses observed.	No	The effect of culture on ratings of care quality, person-centred care, and resident wellbeing	The dependency culture contributed to potential for mistreatment of residents	2	1	2	2	1	2	2	3	1	1	2	0	2	21
Frey, Rosemary and Boyd, Michal and Foster, Sue and Robinson, Jackie and Gott, Merryn What's the diagnosis? Organisational culture and palliative care delivery in residential aged care in New Zealand 2016 Health & Social Care in the Community 24 4 450-462	2015	New Zealand	Organisational culture	Definition and theory explicit or alluded to	Mixed method, survey, interviews or focus groups	Organisational Culture Assessment Instrument (OCAI) based on Competing Values Framework (CVF)	Phase 1: 46	46 managers (Phase 1); 23 family members (Phase 2)	Managers (CEO or area manager) of the facilities, and bereaved family members had lost their resident in the facilities 6 months to 3 years prior phase 2.	Included perspective of resident's family.	Description of culture	Clan culture was desired by both stakeholder groups, with managers and bereaved relatives perceiving themselves as partners in resident care.	1	3	2	3	2	3	3	2	2	2	3	0	2	28
Gibb, Heather An environmental scan of an aged care workplace using the PARiHS model: Assessing preparedness for change Mar Journal of Nursing Management 21 2 293-303	2013	Australia	Organisational culture	No definition, but theory explicit or alluded to	Qualitative, interviews or focus groups, observations	none	1	5 interviews; 6 focus group; 6 diagnostic survey	Registered nurse, enrolled nurses, personal care workers.	No	Description of culture	Identified cultural barriers to receiving the TeamSTEPPS program in autocratic centralised leadership; task focused care, no feedback processes, no shared decision making/problem solving processes. Suggests this cultural description as the basis for guiding change.	0	3	1	3	1	1	3	3	1	1	3	0	2	22
Guo, Wenhan and Li, Yue and Temkin-Greener, Helena Community Discharge Among Post-Acute Nursing Home Residents: An Association With Patient Safety Culture? 2021 Journal of the American Medical Directors Association 22 11 2384-2384	2021	USA	Safety culture	Definition explicit or alluded to, no theory	Quantitative, survey	Nursing Home Survey on Patient Safety Culture	818	1447 staff, 53929 residents	Staff were nursing home administrators, directors of nursing, and unit leaders; data from residents is purely administrative.	No	The effect of culture on clinical care processes	Two dimensions - teamwork, supervisor expectations and actions promoting resident safety - were associated with the increased likelihood of successful community discharge.	1	2	1	3	2	2	3	2	2	3	3	0	2	26
Halligan, Michelle H. and Zecevic, Aleks and ra and Kothari, Anita R. and Salmoni, Alan W. and Orchard, Treena Understanding Safety Culture in Long-Term Care: A Case Study 2014 Journal of Patient Safety 10 4 192-201	2014	Canada	Safety culture	Definition explicit or alluded to, no theory	Mixed method, survey, interviews or focus groups	Modified Stanford Patient Safety Culture Survey Instrument (MSI)	1	21 survey; 5 interviews; 7 focus groups	Frontline staff (e.g.,physiotherapist; an RPN; an HCA; an activation coordinator; and one maintenance, dietary, and housekeeping worker) and upper management.	No	Description of culture	Safety culture weak - threats to safety (i.e., workload, shortcuts, and fatigue), supervisory support for safety, learning culture, safety learning behaviors, senior leadership support for safety, and reporting culture were identified as areas needing improvement. Fear of repercussions was the only strength, indicating a low fear of repercussions when discussing or reporting errors.	2	2	2	3	3	3	3	2	3	3	3	0	2	31
Handler, S. M. and Castle, N. G. and Studenski, S. A. and Perera, S. and Fridsma, D. B. and Nace, D. A. and Hanlon, J. T. Patient safety culture assessment in the nursing home 2006 Quality and Safety in Health Care 15 6 400-404	2006	USA	Safety culture	Definition explicit or alluded to, no theory	Quantitative, survey	Hospital Survey on Patient Safety Culture	4	104	Nurses, doctors, pharmacists.	No	Description of culture	Professions (e.g., nurses, pharmacists, doctors) agreed on 11 of 12 dimensions of the safety culture survey and differed significantly only in ratings for attitudes about staffing issues. Nursing homes scored significantly lower than hospitals in five dimensions (non-punitive response to error, teamwork within units, communication openness, feedback and communication about error, and organisation…	1	2	3	3	1	2	3	1	2	2	3	0	2	25
He, H. and Yu, P. and Li, L. and Xiao, X. and Long, Y. and Wang, L. and Zeng, J. and Li, Y. Patient safety culture and obstacles to adverse event reporting in nursing homes 2020 Journal of Nursing Management 28 7 1536-1544	2020	China	Safety culture	Definition explicit or alluded to, no theory	Quantitative, survey	Nursing Home Survey on Patient Safety Culture	6	549	Staff including nurse assistants, nurses, physicians, administrators and support staff.	No	The effect of culture on organisation-level processes and issues	Patient safety culture in nursing homes was associated with facility ownership, facility scale, reporting management, whether it was an integrated care institution, frequency of concern about patient safety, occurrence of adverse events in departments, and a punitive atmosphere. Adverse event reporting obstacles were negatively correlated with patient safety culture.	1	2	2	3	3	3	3	1	1	1	3	1	2	26
Helms, M. M. and Stern, R. Exploring the factors that influence employees' perceptions of their organisation's culture 2001 Journal of management in medicine 15 6 415-429	2001	USA	Organisational culture	Definition and theory explicit or alluded to	Quantitative, survey	Organisational Norms Opinionnaire (Ott, 1989)	33	248	Not specified but aged care employees.	No	Factors affecting culture including: staff characteristics; organisation-level processes and issues	There were some indications for eight of the ten dimensions, that facility membership affected employees’ perceptions about the culture of the organisation, Only two of the cultural dimensions, perceptions about organisational pride and candor/openness, differ significantly across hierarchical levels. For seven of the ten cultural dimensions, significant differences in perceptions between age gro…	2	3	2	2	1	2	3	2	3	2	3	0	2	27
Hong, J. Y. and Yoo, E. K. Perception and associated factors on patient safety culture of care helper in nursing facility 2016 Information (Japan) 19 11 5577-5582	2016	Korea	Safety culture	No theory or definition provided	Quantitative, survey	Nursing Home Survey on Patient Safety Culture	8	Unclear	All care helpers recruited.	No	Factors affecting culture including: clinical outcomes; staff characteristics; organisation-level processes and issues; Organisation-level factors	Negative relationship between number of beds and patient safety culture, as well as a negative relationship between working hours (>51/week, >9 hours/day) and safety culture.	1	2	2	2	0	1	3	1	2	0	2	0	0	16
Hughes, C. M. and Lapane, K. L. Nurses' and nursing assistants' perceptions of patient safety culture in nursing homes 2006 International Journal for Quality in Health Care 18 4 281-286	2006	Ireland	Safety culture	No theory or definition provided	Quantitative, survey	Hospital Survey on Patient Safety Culture	26	1003	Nurses and nursing assistants.	No	Factors affecting culture including: staff characteristics	Results reported at an item-level and for some nurses had higher results, for others nursing assistants had higher scores; those working for more than a year at the facility had higher scores on a couple of items for teamwork and cooperation, while new employees were less likely to report training was provided.	0	2	1	3	1	1	2	2	2	1	2	0	2	19
Hughes, Carmel M. and Donnelly, Ailis and Moyes, Simon A. and Peri, Kathy and Scahill, Shane and Chen, Charlotte and McCormack, Brendan and Kerse, Ngaire â€œThe Way We Do Things Around Hereâ€: An International Comparison of Treatment Culture in Nursing Homes 2012 Journal of the American Medical Directors Association 13 4 360-367	2012	multi - Northern Ireland; New Zealand	Treatment culture	Definition explicit or alluded to, no theory	Quantitative, survey	Treatment Culture Questionnaire (adapted from Svarstad, Mount, Bigelow)	70 (Northern Ireland), 14 (New Zealand)	246	Nursing home managers, registered nurses/nurses.	No	Description of culture	Examined country level associations and differences in treatment culture between nurse managers and registered nurses working in Northern Ireland (NI) or New Zealand NZ). Differences in treatment culture were observed for only a few questions. Nurses in NZ were more likely to disagree that “as required” use of psychotropic medications should be discouraged and that social activities should be tri…	1	2	2	1	2	2	2	2	2	2	2	0	2	22
Karantzas, G. C. and McCabe, M. P. and Mellor, D. and Von Treuer, K. and Davison, T. E. and O'Connor, D. and Haselden, R. and Konis, A. Organizational climate and self-efficacy as predictors of staff strain in caring for dementia residents: A mediation model 2016 Archives of Gerontology and Geriatrics 66 89-94	2016	Australia	Organisational climate	Definition explicit or alluded to, no theory	Quantitative, survey	Organizational Climate Questionnaire (Koys & DeCotiis, 1991)	21	255	Senior staff including registered nurses, staff in managerial positions, physiotherapists and staff who worked at multiple facilities within their organization (e.g., psychiatric nurse, education manager); junior staff including personal care assistants and leisure, lifestyle, and cleaning staff.	No	The effect of culture on staff outcomes and feelings about work	Self-efficacy of staff mediated the association between the organisational climate variables of autonomy, trust, support, pressure, and staff strain	1	3	3	3	2	1	3	3	2	2	3	0	1	27
Killett, A. and Burns, D. and Kelly, F. and Brooker, D. and Bowes, A. and La Fontaine, J. and Latham, I. and Wilson, M. and O'Neill, M. Digging deep: How organisational culture affects care home residents' experiences 2016 Ageing and Society 36 1 160-188	2016	UK	Organisational culture	Definition and theory explicit or alluded to	Qualitative, interviews or focus groups, observations	none	11	3-15 interviewees per care home	Direct care staff, managers and senior staff.	No	The effect of culture on ratings of care quality, person-centred care, and resident wellbeing	Seven inter-related cultural elements were of key importance to quality of care. 4 related to values, attitudes and behaviours: 1. shared purpose in providing best possible person-centred care, 2. Management mediate external pressures so that they do not negatively impact care, 3. Staff are empowered to take responsibility for resident wellbeing, 4. Staff and managers are open to change for the b…	2	3	2	2	2	2	2	2	1	2	2	0	0	22
Killett, Anne and Hyde, Paula and Burns, Diane and Gray, Richard and Pol and , Fiona How organizational factors interact to influence the quality of care of older people in the care home sector 2013 Journal of Health Services Research & Policy 18 1 14-22	2013	UK	Organisational culture	No theory or definition provided	Qualitative, observations	none	8	167 observations; 147 interviews	Residents, relatives, and aged care staff.	Included residents' perspective.	The effect of culture on ratings of care quality, person-centred care, and resident wellbeing	Organisational culture interacted with four other factors (infrastructure, management and procedures, staffing, resident population characteristics) to influence the care of residents. Variation in care experiences in care homes was not explained by the presence or absence of single organisational factors. They combination of factors could have stabilising or de-stabilising influences on care qua…	0	2	1	2	1	1	2	1	1	2	3	0	1	17
Li, H. and Yang, Y. and Xiao, L. D. and Wiley, J. A. and Chen, H. and Liao, L. and Hu, H. and Peng, L. and Feng, H. Quality of care in Hunan Province nursing homes: relationship to staffing and organizational climate 2021 Geriatric Nursing 42 2 427-432	2021	China	Organisational climate	Definition explicit or alluded to, no theory	Quantitative, survey	Shortell Organisation and Management Survey	26	358	Unclear, but required direct involvement in resident care	No	The effect of culture on ratings of care quality, person-centred care and resident wellbeing	Better "relationships and communication" was related to better quality of care, but "teamwork and leadership" was not.	1	2	3	3	3	2	3	3	2	2	3	0	2	29
Lim, Ching Jou and Kwong, Megan W. L. and Stuart, Rhonda L. and Buising, Kirsty L. and Friedman, N. Deborah and Bennett, Noleen J. and Cheng, Allen C. and Peleg, Anton and Marshall, Caroline and Kong, David C. M. and Peleg, Anton Y. Antibiotic prescribing practice in residential aged care facilities--health care providers' perspectives 2014 Medical Journal of Australia 201 2 101-105	2014	Australia	Organisational culture	No theory or definition provided	Qualitative, interviews or focus groups, observations	none	12	61	Nurses, GPs, and pharmacists.	No	The effect of culture on clinical care processes	With regard to culture-related factors, pressure from family to prescribe and institutional use of advance care directives were identified as important influences on antibiotic prescribing practices e.g., GPs felt pressure to use antibiotic to avoid legal consequences and even prolong resident's life inapporpriately; advanced care planning could guide these decisions..	0	2	3	2	3	1	2	1	2	2	3	0	1	22
Liukka, M. and Hupli, M. and Turunen, H. Differences between professionals' views on patient safety culture in long-term and acute care? A cross-sectional study 2021 Leadership in Health Services 34 4 499-511	2021	Finland	Safety culture	Definition explicit or alluded to, no theory	Quantitative, survey	Hospital Survey on Patient Safety Culture	1	372	Staff including managers, RNs, PNs, Physicians, rehab staff, and other.	No	Description of culture	Acute care professionals views were significantly positive in 8 out of 12 dimensions of safety culture. Managers assessed patient safety culture at a higher level than other professional groups. There were statistically significant differences (p = 0.021) in frequency of events reported between professional groups and between long-term and acute care (p = 0.050). Staff felt they did not get enoug…	1	2	2	3	2	2	3	1	1	2	3	0	2	24
Lood, Q., Kirkevold, M., Sjögren, K., Bergland, Å., Sandman, P. O., & Edvardsson, D. Associations between person-centred climate and perceived quality of care in nursing homes: A cross-sectional study of relatives' experiences 2019 Journal of Advanced Nursing 75 11 2526-2534	2019	multi - Australia, Norway, Sweden	Person-centred climate	Definition explicit or alluded to, no theory	Quantitative, survey	Person-centred care assessment tool (P-CAT)	6	178	Relatives of residents.	Included perspective of resident's family.	The effect of culture on ratings of care quality, person-centred care, and resident wellbeing	Perceptions of person-centred climate significantly predicted perceptions of quality of care.	1	2	3	3	3	3	3	2	2	3	3	0	2	30
Lopez, R. P. and Amella, E. J. and Strumpf, N. E. and Teno, J. M. and Mitchell, S. L. The influence of nursing home culture on the use of feeding tubes 2010 Archives of Internal Medicine 170 1 83-88	2010	USA	Organisational culture	No theory or definition provided	Qualitative, interviews or focus groups, observations	none	2	30	Aged care personnel including director of nursing, senior administrator, speech and language pathologist, registered nurses, licensed practical nurses, certified nursing assistants, social worker, diet technician, recreation therapist, physician, and a nurse practitioner (NP).	No	The effect of culture on clinical care processes	Culture influenced the approach to feeding in advanced cognitive impairment; implicit and explicit values were important factors driving tube-feeding practices and these values emanated from top administrators directly to the care staff. In the low-use NH, nursing home staff at all levels valued hand feeding over tube feeding, while in high-use NH, staff valued tube feeding as a means of avoiding…	0	2	3	2	2	2	3	2	1	2	2	0	2	23
Lyons, S. S. How do people make continence care happen? An analysis of organizational culture in two nursing homes 2010 Gerontologist 50 3 327-39	2009	USA	Organisational culture	Definition and theory explicit or alluded to	Qualitative, interviews or focus groups	none	2	Nearly 60 individuals engaged in semi-structured interviews	Nursing Home stakeholders, or adults aged 18 years or older associated with study sites, including employees, residents, families, and consultants.	Included perspectives of residents and family.	The effect of culture on clinical care processes	organisational culture influenced continence care by affecting institutional missions, admissions and hiring practices, employee tenure, treatment strategies, interdisciplinary teamwork, and group decision making. Closed system approaches, parochial identity, and an employee focus stabilized staff turnover, fostered evidence-based practice, and supported hierarchical toileting programs in one fac…	2	2	3	2	2	2	3	2	1	3	3	0	2	27
McCabe, Marita P. and Mellor, David and Karantzas, Gery and Von Treuer, Kathryn and Davison, Tanya E. and O'Connor, Daniel Organizational factors related to the confidence of workers in working with residents with dementia or depression in aged care facilities 2017 Aging & Mental Health 21 5 487-493	2015	Australia	Organisational climate	Definition explicit or alluded to, no theory	Quantitative, survey	Organizational Climate Questionnaire (Koys & DeCotiis, 1991)	21	255	Senior staff including registered nurses, staff in managerial positions, physiotherapists and staff who worked at multiple facilities within their organization (e.g., psychiatric nurse, education manager); junior staff including personal care assistants and leisure, lifestyle, and cleaning staff.	No	The effect of culture on staff outcomes and feelings about work	Some aspects of climate were related: autonomy, trust, support, and job stress were associated with confidence in managing behavioural and psychological symptoms of dementia, while the factors related to confidence in managing depression were autonomy, support	2	2	3	3	1	2	3	3	2	2	3	0	2	28
Miller, E. and Devlin, N. and Buys, L. and Donoghue, G. The happiness initiative: Changing organizational culture to make 'brilliance' mainstream in aged care 2020 Journal of Management and Organization 26 3 296-308	2020	Australia	Organisational culture	Definition explicit or alluded to, no theory	Qualitative, interviews or focus groups, observations	none	1	13 interviews; 4 focus groups	Aged care staff (nursing and care, management, graduate nurses, occupational/diversional therapy, senior administrative/reception), graduate nurses.	No	Description of culture	Took a positive organisational scholarship in healthcare (POSH) approach to document one aged care provider shit to prioritising brilliance. Found the importance of leadership to create client-centred organisational culture in which happiness is an explicit core value. Educating and recruiting staff that share this vision, alongside reflective engagement, rituals and symbols, enabled the building…	1	3	2	2	2	1	3	3	1	2	3	0	2	25
Nakrem, Sigrid Understanding organizational and cultural premises for quality of care in nursing homes: an ethnographic study 2015 BMC Health Services Research 15 41275	2015	Norway	Organisational culture	Definition explicit or alluded to, no theory	Qualitative, interviews or focus groups, observations	none	4	Unclear - staff observations, 15 resident interviews	Aged care staff, and residents 65 or older, not being cognitively impaired, and being a resident of the nursing home for 1 month or longer.	Included residents' perspective.	The effect of culture on ratings of care quality, person-centred care, and resident wellbeing	Culture influence the capacity for care quality formation in a number of ways. The characteristics of the nursing home involved certain patterns of structure, cultural assumptions and interactions that were unique in each nursing home. Nursing home residents experienced quality of care as 'The nursing home as my home' and 'Interpersonal care quality'. The resident group in the different types of …	2	2	1	3	1	3	2	3	1	3	3	1	2	27
Nieboer, Anna P. and Strating, Mathilde M. H. Innovative culture in long-term care settings: The influence of organizational characteristics 2012 Health Care Management Review 37 2 165-174	2012	Netherlands	Innovative culture	Definition explicit or alluded to, no theory	Quantitative, survey	Group Innovative Inventory (Caldwell & O'Reilly, 2003)	37	432	Managers and care professionals.	No	Factors affecting culture including: organisation-level processes and issues	Environmental dynamism, job codification, formal external exchange of information, transformational leadership, commitment to quality, and an exploratory and exploitative innovation strategy were all significantly correlated with an innovative culture in the multivariate multilevel analysis; the other characteristics were not.	2	2	1	3	1	2	3	2	2	2	3	0	2	25
Orth, Jessica and Li, Yue and Simning, Adam and Zimmerman, Sheryl and Temkin-Greener, Helena Nursing Home Residents With Dementia: Association Between Place of Death and Patient Safety Culture 2021 Gerontologist 61 8 1296-1306	2020	USA	Safety culture	Definition explicit or alluded to, no theory	Quantitative, survey	Nursing Home Survey on Patient Safety Culture	800	Unclear	Administrators, directors of nursing (DONs), and nurse unit leaders.	No	The effect of culture on clinical outcomes	Residents with dementia in nursing homes with higher patient safety culture scores in communication openness had lower odds of in-hospital death. Findings similarly present the importance of promoting elements of PSC, especially communication openness, when caring for dying residents with dementia.	3	3	3	3	2	2	3	2	1	1	3	0	2	28
Palan Lopez, Ruth and Hendricksen, Meghan and McCarthy, Ellen P. and Mazor, Kathleen M. and Roach, Ashley and Hendrix Rogers, Anita and Epps, Fayron and Johnson, Kimberly S. and Akunor, Harriet and Mitchell, Susan L. Association of Nursing Home Organizational Culture and Staff Perspectives With Variability in Advanced Dementia Care: The ADVANCE Study 2022 JAMA Internal Medicine 182 3 313-323	2022	USA	Organisational culture	No theory or definition provided	Mixed method, interviews or focus groups, observations	none	14	153	Aadministrators, directors of nursing, nurses (registered nurse or licensed practical nurse), certified nursing assistants, 15 social workers, 8 occupational therapists, 12 speech-language pathologists, 11 dieticians, 16 medical clinicians (physician, NP, or physician assistant), 4 chaplains, and 6 others (1 physical therapist, 3 recreation therapists, and 2 rehabilitation therapy directors)	No	The effect of culture on clinical care processes	Aspects of culture related to physical environment, care processes, decision making process, implicit/explicit values found to have an influence: " Factors distinguishing facilities providing the lowest-intensity care from those providing the highest-intensity care facilities included more pleasant physical environment (eg, good repair and nonmalodorous), standardized advance care planning, great…	0	2	3	3	2	1	2	2	1	1	3	0	2	22
Peri, K. and Kerse, N. and Moyes, S. and Scahill, S. and Chen, C. and Hong, J. B. and Hughes, C. M. Is psychotropic medication use related to organisational and treatment culture in residential care 2015 Journal of Health Organization and Management 29 7 1065-1079	2014	New Zealand	Treatment culture	Definition explicit or alluded to, no theory	Quantitative, survey	Treatment Culture Questionnaire (adapted from Svarstad, Mount, Bigelow), Organisational Culture Questionnaire based on CVF	14	199 staff, 27 GP and 527 residents	Nurse managers, registered nurses, general practitioners (GP) and residents (residents only contributed to health record audit, perspective not provided).	No	The effect of culture on clinical care processes	Controlling for resident- and facility-level factors, health care assistants assignation of hierarchical organisational culture type was independently associated with psychotropic medication use, and a higher treatment culture score from the GP was associated with lower use of psychotropic medication.	3	3	2	3	3	3	3	2	2	2	3	0	2	31
Quach, E. and Kazis, L. and Zhao, S. and Ni, P. and Clark, V. and McDannold, S. and Hartmann, C. Safety climate associated with adverse events in nursing homes: A national va study August Health Services Research 55 83	2021	USA	Safety climate	No theory or definition provided	Quantitative, survey	Community Living Center (CLC) Employee Survey of Attitudes about Resident Safety	56	1397 (Time 1), 1645 (Time 2)	Nurses, nursing assistants, other clinicians/specialists, and senior managers.	No	The effect of culture on clinical outcomes	Three of seven safety climate domains (supervisor commitment to safety, environmental safety, and global ratings) emerged as significant predictors of all four adverse events. Better ratings of supervisor commitment to safety were associated with lower rates of major injuries from falls and catheter use; better ratings of environmental safety were associated with lower rates of pressure ulcers ma…	0	2	1	3	1	1	2	1	1	1	2	0	2	17
Quach, E. D. and Kazis, L. E. and Zhao, S. and McDannold, S. and Clark, V. and Hartmann, C. W. Nursing home senior managers and direct care staff: Are there differences in their perceptions of safety climate? 2021 Journal of Patient Safety 17 8 E1616-E1621	2021	USA	Safety climate	No theory or definition provided	Quantitative, survey	Community Living Center (CLC) Employee Survey of Attitudes about Resident Safety	56	1397	Nurses, nursing assistants, other clinicians/specialists, and senior managers.	No	Description of culture	Compared safety climate between senior managers and direct care staff (clinicians/specialists, nurses, and nursing assistants), as well as among different direct care staff groups. Found that senior managers rated co-worker interactions around safety and overall safety more positively than did direct care staff. In contrast, on these same two domains, direct care groups had similar perceptions, t…	0	3	1	3	1	1	3	1	2	3	3	0	2	23
Quach, E. D. and Kazis, L. E. and Zhao, S. and McDannold, S. E. and Clark, V. A. and Hartmann, C. W. Relationship between work experience and safety climate in veterans affairs nursing homes nationwide 2021 Journal of Patient Safety 17 8 E1609-E1615	2021	USA	Safety climate	Definition explicit or alluded to, no theory	Quantitative, survey	Community Living Center (CLC) Employee Survey of Attitudes about Resident Safety	56	1397 (survey 1), 1645 (survey 2)	Nurses, nursing assistants, other clinicians/specialists, and senior managers.	No	Factors affecting culture including: staff characteristics	Those working > 6 months were less positive than those working < 6 months about supervisor commitment to safety, coworker interactions around safety, and global ratings.	1	2	1	3	1	2	3	1	1	3	3	0	2	23
Quach, Emma D. and Kazis, Lewis E. and Zhao, Shibei and Ni, Pengsheng and Clark, Valerie A. and McDannold, Sarah E. and Hartmann, Christine W. Organizational readiness to change as a leverage point for improving safety: a national nursing home survey 2021 BMC Health Services Research 21 1 44774	2021	USA	Safety climate	Definition explicit or alluded to, no theory	Quantitative, survey	Community Living Center (CLC) Employee Survey of Attitudes about Resident Safety	56	1397	Nurses, nursing assistants, other clinicians/specialists, and senior managers.	No	Factors affecting culture including: organisational change readiness	All 7 domains of safety climate were predicted by organisational readiness to change.	1	3	3	3	1	2	3	2	3	2	3	0	1	27
Ree, E. What is the role of transformational leadership, work environment and patient safety culture for person-centred care? A cross-sectional study in Norwegian nursing homes and home care services 2020 Nursing Open 7 6 1988-1996	2020	Norway	Safety culture	Definition explicit or alluded to, no theory	Quantitative, survey	none	4	165	All employees with at least a 30% position in the facility, including managers, healthcare workers and assistants.	No	The effect of culture on ratings of care quality, person-centred care, and resident wellbeing	Study suggests some patient safety culture dimensions related to staffing and communication are important predictors for person-centred care in nursing homes and home care services.	1	3	2	2	1	3	3	2	2	2	3	0	2	26
Ree, Eline and Wiig, Siri Employees' perceptions of patient safety culture in Norwegian nursing homes and home care services 2019 BMC Health Services Research 19 1 N.PAG-N.PAG	2019	Norway	Safety culture	Definition explicit or alluded to, no theory	Quantitative, survey	Nursing Home Survey on Patient Safety Culture	4	165	All employees, including managers, healthcare workers and assistants.	No	Description of culture	Seven out of 10 patient safety dimensions in nursing homes had an average score of more than 60% positive responses. The home care services had higher scores than nursing homes for all except reporting of potential harmful events and near misses events, and handoffs. Among the 10 patient safety culture dimensions, the lowest scores were on staffing.	1	2	2	3	1	3	3	3	2	2	3	0	2	27
Rondeau, K. V. and Wagar, T. H. Organizational learning and continuous quality improvement: examining the impact on nursing home performance 2002 Healthcare Management Forum 15 2 17-23	2004	Canada	Organisational learning orientation	Definition explicit or alluded to, no theory	Quantitative, survey	author developed	181	181	CEOs and site administrators of the facilities.	No	The effect of culture on clinical outcomes; staff outcomes and feelings about work; ratings of care quality, person-centred care, and resident wellbeing; organisation-level processes and issues	The implementation of a formal TQM/CQI program, in the absence of a supportive learning culture, is generally ineffective for positively changing organisational performance. Furthermore, LTC organisations with a strong commitment to organisational learning, even in the absence of highly diffused TQM/CQI principles and practices, are found to have stronger associations on a number of valued custom…	1	2	1	2	1	1	2	1	2	2	2	0	2	19
Sawan, M. and Jeon, Y. H. and Chen, T. Exploring the link between organisational climate and the use of psychotropic medicines in nursing homes: A qualitative study July International Journal of Pharmacy Practice 24 25	2017	Australia	Both organisational climate and culture	Definition and theory explicit or alluded to	Qualitative, interviews or focus groups	none	1	40	Managers, RNs, Nursing assistants, GPs, Pharmacists, Enrolled nurses, Nurse practitioner, Specialist medical practitioner.	No	The effect of culture on clinical care processes	The dimensions of organisational climate that either hindered or facilitated the appropriate use of psychotropic medicines were; staffing, managerial expectations, and teamwork among visiting and on-site staff. Inadequate staffing levels were perceived to influence on-site staff requests for initiation of psychotropic medicines to cope with high workload. Participants reported managers that prior…	2	2	3	3	2	3	3	1	1	1	3	1	2	27
Sawan, M. J. and Jeon, Y. H. and Fois, R. J. and Chen, T. F. A qualitative study exploring visible components of organizational culture: What influences the use of psychotropic medicines in nursing homes? 2016 International Psychogeriatrics 28 10 1725-1735	2016	Australia	Organisational culture	No definition, but theory explicit or alluded to	Qualitative, interviews or focus groups	none	8	40	Managers, RNs, Nursing assistants, GPs, Pharmacists, Enrolled nurses, Nurse practitioner, Specialist medical practitioner.	No	The effect of culture on clinical care processes	Three visible cultural artifacts were associated with the use of psychotropic medicines: drugs and therapeutic committee meetings, pharmacist-led medication management review, and formal and informal meetings with residents and their families. How these aspects of culture were operationalised across nursing homes played a role in reducing or preventing inappropriate use of psychotropic medicines.	2	2	3	3	1	2	3	1	1	1	3	1	2	25
Sawan, Mouna and Jeon, Yun-Hee and Chen, Timothy F. Shaping the use of psychotropic medicines in nursing homes: A qualitative study on organisational culture 2018 Social Science & Medicine 202 70-78	2018	Australia	Both organisational climate and culture	Definition and theory explicit or alluded to	Qualitative, interviews or focus groups	none	8	40	Manager, Registered Nurse, nursing assistant, GP, accredited pharmacist, enrolled nurse, community pharmacist, nurse practitioner, specialist medication practitioner.	No	The effect of culture on clinical care processes	Nursing home culture plays a significant role shaping the use of psychotropic medicines and is highly relevant for GPs when deciding on treatment, and shaping on-site staff preferences.	3	2	3	3	3	3	3	2	1	3	3	0	3	32
Sawan, Mouna and Jeon, Yun-Hee and Fois, Romano A. and Chen, Timothy F. Exploring the link between organizational climate andÂ the use of psychotropic medicines in nursing homes:Â A qualitative study 2017 Research in Social & Administrative Pharmacy 13 3 513-523	2017	Australia	Both organisational climate and culture	Definition and theory explicit or alluded to	Qualitative, interviews or focus groups	none	8	40	Manager, Registered Nurse, Nursing assistant, GP, Pharmacist, enrolled nurse, nurse practitioner, specialist medical practitioner.	No	The effect of culture on clinical care processes	Three dimensions of organisational climate linked to psychotropic medicines use: staffing, managerial expectations and teamwork among visiting and on-site staff. Inadequate staffing levels were perceived to influence on-site staff requests for initiation of psychotropic medicines to cope with high workload. Participants reported managers that prioritized the non-pharmacological management of beha…	1	2	3	3	3	3	3	2	1	3	3	0	2	29
Scott-Cawiezell, J. and Jones, K. and Moore, L. and Vojir, C. Nursing home culture: a critical component in sustained improvement 2005 Journal of Nursing Care Quality 20 4 341-348	2005	USA	Organisational culture	Definition and theory explicit or alluded to	Mixed method, survey, observations	Competing Values Framework (CVF)	8	1763	Certified nursing assistants, registered nurses, licensed practical nurses, department heads and other professionals, and other workers.	No	Description of culture	Staff reported a dominant group culture, reflecting a family and team orientation within their settings. Leaders, however, were more often reported to reflect a hierarchy value orientation, emphasizing efficiency of operations and following rules and procedures. Qualitative assessment to examine relationship between scores on competing values framework survey and other demographic (e.g., staffing…	3	2	2	2	2	2	2	1	1	2	2	0	1	22
Scott-Cawiezell, J. and Vogelsmeier, A. and McKenney, C. and Rantz, M. and Hicks, L. and Zellmer, D. Moving from a culture of blame to a culture of safety in the nursing home setting 2006 Nursing Forum 41 3 133-140	2006	USA	Culture of blame	Definition explicit or alluded to, no theory	Mixed method, survey	Shortell Organisation and Management Survey	31	No details provided		No	Description of culture	Organisational elements impacting the current nursing home culture related to connectedness, organisational harmony, clinical leadership, and timely and understandable information. A culture of blame negatively impacts organisational culture.	1	2	1	3	1	3	3	3	1	2	3	0	1	24
Seljemo, Camilla and Viksveen, Petter and Ree, Eline The role of transformational leadership, job demands and job resources for patient safety culture in Norwegian nursing homes: a cross-sectional study 2020 BMC Health Services Research 20 1 44896	2020	Norway	Safety culture	Definition explicit or alluded to, no theory	Quantitative, survey	Nursing Home Survey on Patient Safety Culture	5	165	All employees, including managers, healthcare workers and assistants.	No	Factors affecting culture including: organisation-level processes and issues	Transformational leadership, and job demands and job resources were both significant predictors of safety culture	1	2	2	3	2	2	3	2	2	3	3	0	3	28
Sheridan, Lynnaire and Agim, Teslime Aged care safety dilemma: Caring-for-self versus caring-for-residents Dec Australasian Journal on Ageing 33 4 283-285	2014	Australia	Safety culture	No definition, but theory explicit or alluded to	Qualitative, interviews or focus groups	none	4	26	Employees of three residential care facilities.	No	The effect of culture on staff outcomes and feelings about work	An aged care safety dilemma exists for frontline staff between looking after their own safety, a fundamental premise in work health and safety management, and caring for residents. A 'culture of care' and professional identity inhibit safe behaviour.	1	2	1	3	0	1	3	1	1	0	3	0	0	16
Sikorska-Simmons, E. Organizational culture and work-related attitudes among staff in assisted living 2006 Journal of Gerontological Nursing 32 2 19-27	2006	USA	Organisational culture	Definition and theory explicit or alluded to	Quantitative, survey	Organizational Culture Survey (OCS) (Glaser, Zamanou, and Hacker, 1987)	3	317	Mix of professions with nurse's assistant the most common.	No	The effect of culture on staff outcomes and feelings about work	Organisational culture was a strong predictor of organisational commitment such that more positive organisational culture perceptions were associated with higher commitment.	1	2	2	3	2	3	3	2	3	3	3	0	3	30
Sikorska-Simmons, E. Predictors of organizational commitment among staff in assisted living 2005 Gerontologist 45 2 196-205	2005	USA	Organisational culture	Definition explicit or alluded to, no theory	Quantitative, survey	Organizational Culture Survey (OCS) (Glaser, Zamanou, and Hacker, 1987)	61	317	Nurses including registered nurses and licensed practical nurses, nurse's assistant, as well as food service, activity, administrative, and housekeeping staff, social workers.	No	The effect of culture on staff outcomes and feelings about work	Organisational culture was the strongest predictor of organisational commitment.	1	3	3	2	1	2	3	2	2	1	3	0	2	25
Smith, S. N. and Greene, M. T. and Mody, L. and Banaszak-Holl, J. and Petersen, L. D. and Meddings, J. Evaluation of the association between Nursing Home Survey on Patient Safety culture (NHSOPS) measures and catheter-associated urinary tract infections: results of a national collaborative 2018 BMJ Quality & Safety 27 6 464-473	2017	USA	Safety culture	Definition explicit or alluded to, no theory	Quantitative, survey	Nursing Home Survey on Patient Safety Culture	61	Unclear - minimum 10 or more employees for 196 nursing homes (average was 75 at initial survey, 64.5 at follow-up).	Not specified but aged care employees.	No	The effect of culture on clinical outcomes	Did not find significant association between CAUTI rates and initial or over-time NHSOPS domains	1	3	1	3	2	2	3	1	1	2	3	0	3	25
Soderlund, M. and Norberg, A. and Hansebo, G. Validation method training: Nurses' experiences and ratings of work climate 2014 International Journal of Older People Nursing 9 1 79-89	2013	Sweden	Organisational climate	Definition explicit or alluded to, no theory	Mixed method, survey, interviews or focus groups	The Creative Climate Questionaire (Ekvall, 1996).	196	37 (pre); 40 (post) for survey; 12 interviewees	All staff in intervention wards; for interviews, nurses who participated in the program.	No	Intervention to improve culture	Study examined change in work climate following communication intervention, finding all dimensions had higher mean values after the programme, except for the ‘conflicts’ dimension. However, differences were nonsignificant and groups pre and post were not equivalent.	0	2	1	3	1	3	3	1	1	1	2	0	2	20
Storm, M. and Schulz, J. and Aase, K. Patient safety in transitional care of the elderly: Effects of a quasi-experimental interorganisational educational intervention 2018 BMJ Open 8 1	2017	Norway	Safety culture	No theory or definition provided	Mixed method, survey	Nursing Home Survey on Patient Safety Culture	3	229 (Time 1), 193 (Time 2), 146 (Time 3)	Healthcare professionals in nursing homes.	No	Intervention to improve culture	An intervention of interorganisational education to improve patient safety culture around transitional care was found to have differential results nursing homes compared with hospitals; only in the latter group were improvements over time seen. Effectiveness was not demonstrated for nursing homes.	1	2	3	3	2	2	3	3	2	3	3	0	2	29
Svarstad, B. L. and Mount, J. K. and Bigelow, W. Variations in the treatment culture of nursing homes and responses to regulations to reduce drug use 2001 Psychiatric Services 52 5 666-672	2001	USA	Treatment culture	Definition and theory explicit or alluded to	Quantitative, survey	author developed	16	191	Registered nurses and licensed practical nurses.	No	The effect of culture on clinical care processes	Not all psychotropic use changed but there was a greater reductions in the use of antipsychotic drugs found in facilities with a resident-centered culture that favored individualized assessment and psychosocial care, avoidance of chemical restraints, review and feedback about drug use by pharmacists, and involvement of mental health workers	1	2	2	3	1	3	3	2	3	2	3	0	2	27
Teigné, Delphine and Mabileau, Guillaume and Moret, Leila and Terrien, Noémie. What is the level of safety culture in French nursing homes? The EHPAGE study 2021 BMC Health Services Research 21 1 44835	2021	France	Safety culture	Definition explicit or alluded to, no theory	Quantitative, survey	Nursing Home Survey on Patient Safety Culture	58	1946	All salaried professionals working in nursing homes (not only those directly involved in resident care), and private sector professionals if they spent at least 10% of their time there.	No	Factors affecting culture including: organisation-level processes and issues; Organisation-level factors	Significant differences identified on different safety culture dimensions across the large range of variables tested. Some aspects of context associated with lower scores included being a NH attached to a public hosital (Overall perspections of resident safety and organisational learning; Handoff), having more than 80 beds (Compliance with procedures). Similarly some aspects of organisational pro…	1	2	3	3	3	2	3	2	2	2	3	0	2	28
Temkin-Greener, H. and Cen, X. and Li, Y. and Meeks, S. Nursing Home Staff Turnover and Perceived Patient Safety Culture: Results from a National Survey 2020 Gerontologist 60 7 1303-1311	2019	USA	Safety culture	Definition explicit or alluded to, no theory	Quantitative, survey	Nursing Home Survey on Patient Safety Culture	818	1447	Administrators, directors of nursing (DONs), and nurse unit leaders.	No	Factors affecting culture including: organisation-level processes and issues	In nursing homes with low turnover, the overall percieved safety culutre scores were 4.04% (RNs) and 6.28% (CNAs) higher than in NHs with high turnover. . Teamwork, staffing, and training/skills were associated with CNA but not RN turnover.	2	3	2	3	2	2	3	1	2	1	3	0	2	26
Thomas, K. S. and Hyer, K. and Castle, N. G. and Branch, L. G. and Andel, R. and Weech-Maldonado, R. Patient safety culture and the association with safe resident care in nursing homes 2012 Gerontologist 52 6 802-11	2012	USA	Safety culture	No theory or definition provided	Quantitative, survey	Nursing Home Survey on Patient Safety Culture	3557	3557	Top management.	No	The effect of culture on clinical outcomes; clinical care processes	Organisational culture was viewed as the structure (in addition to e.g., for profit ownershp, n. medicare residents etc.), associated with process (physically restrained), and outcome (falls). Higher overall patient safety culture ratings from upper management were associated with decreased odds of use of physical restraints; Independent of physical restraint use, higher scores on upper managemen…	2	3	2	3	2	3	3	2	1	2	3	0	2	28
Titlestad, Irit and Haugstvedt, Anne and Igl and , Jannicke and Graue, Marit Patient safety culture in nursing homes â€“ a cross-sectional study among nurses and nursing aides caring for residents with diabetes 2018 BMC Nursing 17 1 N.PAG-N.PAG	2018	Norway	Safety culture	No theory or definition provided	Quantitative, survey	Nursing Home Survey on Patient Safety Culture	2	89	Registered nurses and nursing aids.	No	Factors affecting culture including: staff characteristics	Nurses with advanced education scored higher in all patient safety culture dimensions than those without (significant only for the dimensions “teamwork” and “overall perceptions of resident safety”). Nursing personnel who were familiar with diabetes guidelines for older people had more positive perceptions in key areas of patient safety culture, than those without familiarity with the guideline.	0	2	3	3	1	2	3	0	2	1	3	0	2	22
Tyler, D. A. and Parker, V. A. Nursing home culture, teamwork, and culture change 2011 Journal of Research in Nursing 16 1 37-49	2010	USA	Organisational culture	Definition explicit or alluded to, no theory	Qualitative, interviews or focus groups, observations	none	20	25	Director of nursing, staff development coordinator, unit managers.	No	The effect of culture on organisation-level processes and issues	High amounts of teamwork were found to be associated with positive organisational culture in long-term care facilities. In high-teamwork facilities, teamwork was sustained by consistent modelling of positive attitudes and behaviours by supervisors and managers.	1	3	2	3	3	3	3	3	1	2	3	0	1	28
van Beek, A. P. A. and Gerritsen, D. L. The relationship between organizational culture of nursing staff and quality of care for residents with dementia: Questionnaire surveys and systematic observations in nursing homes 2010 International Journal of Nursing Studies 47 10 1274-1282	2010	Netherlands	Organisational culture	Definition explicit or alluded to, no theory	Quantitative, survey, observations	Competing Values Framework (CVF)	11	248	Nursing staff.	No	The effect of culture on ratings of care quality, person-centred care, and resident wellbeing	organisational culture was related to both perceived and observed quality of care on the units. Units that are characterized by a clan culture provide better quality of care, both in the eyes of the nursing staff as in the eyes of outsiders. Market culture, compared to clan culture, is negatively related to quality of care in this sample.	3	2	3	3	1	2	3	1	2	2	3	0	3	28
Venturato, Lorraine and Horner, Barbara and Etherton-Beer, Christopher Development and evaluation of an organisational culture change intervention in residential aged care facilities 2020 Australasian Journal on Ageing 39 1 56-63	2019	Australia	Organisational culture	No theory or definition provided	Qualitative, interviews or focus groups, observations	none	5	Unclear - focus groups/work groups; 6 interviews	All aged care staff eligible, but breakdown unclear beside representation of facility managers.	No	Intervention to improve culture	Intervention targeted teamwork, leadership and communication. There was a perception of improved staff empowerment, efficiency, communication (among staff, residents and family). Process variables that were perceived to be particularly useful included the heterogeneity of the work teams and clear meeting structure, while heavy workloads, rostering and reluctance to donate unpaid time were barrier…	0	3	2	2	1	2	2	2	1	1	3	0	2	21
Von Treuer, K. and Karantzas, G. and McCabe, M. and Mellor, D. and Konis, A. and Davison, T. E. and O'Connor, D. Organizational factors associated with readiness for change in residential aged care settings 2018 BMC Health Services Research 18 1	2018	Australia	Organisational climate	Definition explicit or alluded to, no theory	Quantitative, survey	Organizational Climate Questionnaire (Koys & DeCotiis, 1991)	21	255	Senior staff including registered nurses, staff in managerial positions, physiotherapists and staff who worked at multiple facilities within their organization (e.g., psychiatric nurse, education manager); junior staff including personal care assistants and leisure, lifestyle, and cleaning staff.	No	The effect of culture on organisation-level processes and issues	The organisational climate variables of work pressure and innovation significantly contributed to the prediction of organisational readiness for change.	1	3	2	3	1	2	3	2	2	3	3	0	2	27
Wagner, L. M. and Capezuti, E. and Rice, J. C. Nurses' perceptions of safety culture in long-term care settings 2009 Journal of Nursing Scholarship 41 2 184-192	2009	Canada	Safety culture	Definition explicit or alluded to, no theory	Quantitative, survey	Hospital Survey on Patient Safety Culture	Not provided	550	Licensed nurses.	No	Description of culture	Nurse-managers had significantly more positive safety culture perceptions compared with licensed staff nurses. Licensed nurses employed in government-run facilities had significantly less positive safety culture perceptions compared with those working in nonprofit organisations.	1	1	2	3	1	3	3	1	3	2	3	0	2	25
Wagner, Laura M. and Brush, Barbara L. and Castle, Nicholas G. and Engberg, John B. and Capezuti, Elizabeth A. Nursing Home Patient Safety Culture Perceptions Among US and Immigrant Nurses 2020 Journal of Patient Safety 16 3 238-244	2020	USA	Safety culture	Definition explicit or alluded to, no theory	Quantitative, survey	Nursing Home Survey on Patient Safety Culture	92	1133	Nurses, including LPVNs, RNs working as a staff nurse or in managerial roles.	No	Factors affecting culture including: staff characteristics	on the subscale assessing licensed nurses’ perceptions of management support for safety, with respondents scoring 12.55% higher than the benchmark".	1	2	3	3	3	2	3	3	2	2	3	0	3	30
Wagner, Laura M. and McDonald, Shawna M. and Castle, Nicholas G. Relationship between nursing home safety culture and joint commission accreditation 2012 Joint Commission Journal on Quality & Patient Safety 38 5 207-215	2012	USA	Safety culture	Definition explicit or alluded to, no theory	Quantitative, survey	Nursing Home Survey on Patient Safety Culture	4008	4008	Nursing Home Administrators, Director Of Nursing.	No	Factors affecting culture including: organisation-level processes and issues	Senior managers in accredited nursing homes rated 8 of the 11 resident safety culture domains significantly higher . Teamwork, staffing, compliance with procedures, training and skills, response to mistakes, feedback and communication about incidents, overall perceptions of resident sagety, management support for resident safety	1	2	2	3	1	3	3	1	3	2	2	0	3	26
Wang, Y. and Liang, C. and Zhao, S. and Ma, Y. and Xie, Y. How safety climate influences the willingness to stay of nursing staff during the COVID-19 outbreak 2021 Healthcare (Switzerland) 9 4	2021	China	Safety climate	Definition and theory explicit or alluded to	Quantitative, survey	Hospital Safety Climate Scale for blood-borne occupational exposure compiled by Gershon et al., translated by Xu	Not provided	321	Nursing staff.	No	The effect of culture on staff outcomes and feelings about work	Safety climate had a significant positive impact on the transactional psychological capital and interpersonal psychological capital of nursing staff in the aged care industry and their willingness to stay;	3	3	3	3	2	1	3	1	2	2	3	0	1	27
Wikström, Eva and Emilsson, Ulla Melin Autonomy and Control in Everyday Life in Care of Older People in Nursing Homes 2014 Journal of Housing for the Elderly 28 1 41-62	2014	Sweden	Organisational culture	Definition and theory explicit or alluded to	Qualitative, interviews or focus groups, observations	none	2	50	Four stakeholder groups interviewed: managers, other staff, residents, family members.	Included perspectives of residents and family.	The effect of culture on ratings of care quality, person-centred care and resident wellbeing	Theme 1 - tension in the mission tend to medicalize everyday life; autonomy of the residents is not a primary task. Theme 2 - because staff, their routines and stress set the agenda, residents did not want to stress staff by asking for things outside of routine. Theme 3 - there is an ageist approach wherein residents are viewed as weak and vulnerable and staff always want what is best for them - …	3	3	2	2	1	3	3	3	2	2	3	0	1	28
Wisniewski, A. M. and Erdley, W. S. and Singh, R. and Servoss, T. J. and Naughton, B. J. and Singh, G. Assessment of safety attitudes in a skilled nursing facility 2007 Geriatric Nursing 28 2 126-136	2007	USA	Safety culture	No theory or definition provided	Quantitative, survey	Safety Attitudes Questionnaire (SAQ)	1	51	Registered Nurse (RN), Licensed practical nurse (LPN), Certified nursing asistant (CNA), Nurse management/supervisor, Counselor/social worker.	No	Description of culture	Safety climate generally poor, with less than 40% of respondents having a positive attitude for 5 of the safety constructs (Teamwork Climate, Safety Climate, Perception of Management, Working Conditions, and Stress Recognition). Scores on the dimension of perceptions of management were generally worst.	1	3	2	2	1	2	3	2	1	2	3	0	3	25
Woznyj, Haley M. and Heggestad, Eric D. and Kennerly, Susan and Yap, Tracey L. Climate and organizational performance in longâ€term care facilities: The role of affective commitment 2019 Journal of Occupational & Organizational Psychology 92 1 122-143	2018	USA	Organisational climate	Definition explicit or alluded to, no theory	Quantitative, survey	Nursing Culture Assessment Tool (NCAT) (Kennerly, Heggestad, Myers, & Yap, 2015)	28	268	Nurses including certified nurse assistants, licensed practicising nurses, and registered nurses.	No	The effect of culture on staff outcomes and feelings about work; ratings of care quality, person-centred care, and resident wellbeing	Examines mediating role of organisational commitment for the relationship between climate and performance. Nurses' affective commitment mediated the relationship between nursing climate and quality care provided both concurrently (in the same year as the data were collected) and predictively (one year later).	3	2	1	2	1	2	3	2	1	2	3	0	3	25
Xie, Yuguang and Gu, Dongxiao and Liang, Changyong and Zhao, Shuping and Ma, Yiming How transformational leadership and clan culture influence nursing staff's willingness to stay 2020 Journal of Nursing Management (John Wiley & Sons, Inc.) 28 7 1515-1524	2020	China	Clan culture	Definition explicit or alluded to, no theory	Quantitative, survey	Competing Values Framework (CVF)	Not provided	217	Nursing staff.	No	The effect of culture on staff outcomes and feelings about work	Tested a structural model with: transformational leadership, organisational commitment, job satisfaction, willingness to stay, professional identity. Found that clan culture (a specific type of organisational culture focused on a homelike environment) affects the willingness to stay by affecting nursing staff's organisational commitment and job satisfaction.	2	2	2	3	1	3	3	2	2	1	3	0	2	26
Yount, Naomi and Zebrak, Katarzyna A. and Famolaro, Theresa and Sorra, Joann and Birch, Rebecca Linking Patient Safety Culture to Quality Ratings in the Nursing Home Setting 2022 Journal of Applied Gerontology 41 1 73-81	2020	USA	Safety culture	Definition explicit or alluded to, no theory	Quantitative, survey	Nursing Home Survey on Patient Safety Culture	186	11020	Not specified but aged care employees.	No	The effect of culture on ratings of care quality, person-centred care, and resident wellbeing	Stronger patient safety culture associated with higher quality ratings. Five NHSOPS measures were related to the Overall, Health Inspections, and Quality Five-Star Ratings. Four NH SOPS measures were related to at least two of the four Five-Star Quality Ratings and three SOPS measures were related to one Five-Star Rating. None of the NH SOPS measures were significantly associated with the Staffin…	1	2	1	3	1	2	3	1	2	3	3	0	2	24
													1.29348	2.25	2.11957	2.67391	1.6087	2.1413	2.82609	1.81522	1.70652	2.02174	2.8587	0.0434783	1.90217	25.2609
